# Supplementary material for: Safety and effectiveness of immune checkpoint inhibitors in patients with preexisting autoimmune diseases: a systematic review
Source: Front Immunol. 2025 Nov 18;16:1712632. doi: 10.3389/fimmu.2025.1712632 (PMC12669149; doi:10.3389/fimmu.2025.1712632)
Supplement: Supplementary Figure 1 — – PRISMA flowchart of study selection. [file Supplementaryfile1.zip]

Archive with 2 entries (2 files):
- Supplementary Table 2.DOCX
- Supplementary Table 1.XLSX
