# Supplementary material for: Safety and effectiveness of immune checkpoint inhibitors in patients with preexisting autoimmune diseases: a systematic review
Source: Front Immunol. 2025 Nov 18;16:1712632. doi: 10.3389/fimmu.2025.1712632 (PMC12669149; doi:10.3389/fimmu.2025.1712632)
Supplement: Supplementary Figure 1 — – PRISMA flowchart of study selection. [file Supplementaryfile1.zip › Supplementary Table 1.XLSX]

## Sheet: Sheet1
	Study	Study Design	Selection (0-4)	Selection (0-4)	Comparability (0-2)	Outcome (0-3)	Total (0-9)		Classification	Notes	Follow-up median
	Kähler KC 2018 [16]	Retrospective	3	⭐⭐⭐		⭐⭐⭐	6	⭐⭐⭐⭐⭐⭐	Moderate	Multicenter DeCOG melanoma cohort; descriptive retrospective design; no non-exposed group; CTCAE-based AE grading; follow-up adequate.	NA
	Johnson DB 2015 [17]	Retrospective	3	⭐⭐⭐		⭐⭐⭐	6	⭐⭐⭐⭐⭐⭐	Moderate	Multi-institutional melanoma cohort; retrospective; no comparator; outcomes including high-grade AEs systematically recorded.	NA
	Lee B 2016 [18]	Retrospective	3	⭐⭐⭐		⭐⭐	5	⭐⭐⭐⭐⭐	Moderate	Small institutional cohort; no comparator; flare and AE outcomes systematically documented.	NA
	Menzies AM 2017 [19]	Retrospective	3	⭐⭐⭐	⭐	⭐⭐⭐	7	⭐⭐⭐⭐⭐⭐⭐	Moderate	Multicenter cohort; descriptive stratification by autoimmune status; no non-exposed group; AE-related discontinuation reported.	13 months
	Gutzmer R 2017 [20]	Retrospective	3	⭐⭐⭐	⭐	⭐⭐	6	⭐⭐⭐⭐⭐⭐	Moderate	Multicenter melanoma cohort; stratified by prior AD/irAE status; no true non-exposed; AE grading and discontinuations reported.	4.7 months
	Danlos FX 2018 [25]	Prospective	4	⭐⭐⭐⭐	⭐⭐	⭐⭐⭐	9	⭐⭐⭐⭐⭐⭐⭐⭐⭐	High	National REISAMIC registry; internal reference subgroup; CTCAE grading; multivariable analysis performed.	NA
	Leonardi GC 2018 [22]	Retrospective	3	⭐⭐⭐	⭐	⭐⭐	6	⭐⭐⭐⭐⭐⭐	Moderate	Multicenter; descriptive stratification by baseline autoimmune status; no true non-exposed group; AE-related discontinuation reported.	17.5 months
	Martinez Chanza N 2020 [24]	Retrospective	3	⭐⭐⭐	⭐	⭐⭐	6	⭐⭐⭐⭐⭐⭐	Moderate	International multicenter cohort; risk models stratified by tumor type; no formal non-exposed arm; flare and ND-irAE rates reported.	15 months
	Yoneshima Y 2019 [21]	Retrospective	4	⭐⭐⭐⭐	⭐⭐	⭐⭐	8	⭐⭐⭐⭐⭐⭐⭐⭐	High	NSCLC cohort; ANA+ vs ANA− control groups; multivariable Cox analysis; AE rates comparable.	NA
	Efuni E 2021 [31]	Retrospective	3	⭐⭐⭐		⭐⭐	5	⭐⭐⭐⭐⭐	Moderate	Rheumatic AD cohort; no comparator; AE ascertainment adequate; outcomes and immunosuppressive management documented.	NA
	Tison A 2019 [27]	Retrospective	3	⭐⭐⭐	⭐⭐	⭐⭐	7	⭐⭐⭐⭐⭐⭐⭐	High	Nationwide multicenter cohort; multivariable analysis; no non-exposed group; baseline immunosuppression associated with PFS outcomes.	8 months
	Cortellini A 2019 [26]	Retrospective	4	⭐⭐⭐⭐	⭐⭐	⭐⭐	8	⭐⭐⭐⭐⭐⭐⭐⭐	High	Large real-world with non-exposed comparator and adjustment	14.7 months
	Richter MD 2017 [28]	Retrospective	3	⭐⭐⭐		⭐⭐⭐	6	⭐⭐⭐⭐⭐⭐	Moderate	Single-center Mayo Clinic; small rheumatologic cohort; no comparator; AE management and outcomes recorded.	NA
	Fountzilas E 2022 [32]	Retrospective	3	⭐⭐⭐	⭐⭐	⭐⭐	7	⭐⭐⭐⭐⭐⭐⭐⭐	High	HeCOG multicenter; multivariable PFS/OS; no non-exposed	17.4 months
	Abu-Sbeih H 2019 [29]	Retrospective	4	⭐⭐⭐⭐	⭐⭐	⭐⭐⭐	9	⭐⭐⭐⭐⭐⭐⭐⭐⭐	High	IBD vs non-IBD comparator; multivariable risk models	7 months
	Braga Neto MB 2021 [30]	Retrospective	3	⭐⭐⭐		⭐⭐	5	⭐⭐⭐⭐⭐	Moderate	Single/national retrospective cohort; no comparator; outcomes recorded and well defined.	18.9 months for UC and 22.8 months for CD
	Loriot Y 2020 [23]	Prospective	3	⭐⭐⭐	⭐	⭐⭐	6	⭐⭐⭐⭐⭐⭐	Moderate	Large non-interventional registry (SAUL); observational; internal comparator subgroups (no formal non-exposed arm); multivariable analyses conducted	NA
